# Supplementary material for: Sex- and Age-Specific Differences in Mice Fed a Ketogenic Diet
Source: Nutrients. 2024 Aug 16;16(16):2731. doi: 10.3390/nu16162731 (PMC11357043; doi:10.3390/nu16162731)
Supplement: Supplementary file 1 [file nutrients-16-02731-s001.zip]

Archive with 1 entries (1 files):
- nutrients-3141686-supplementary.pdf
